# Supplementary material for: Integrating multi‐omics features enables non‐invasive early diagnosis and treatment response prediction of diffuse large B‐cell lymphoma
Source: Clin Transl Med. 2025 Jan 7;15(1):e70174. doi: 10.1002/ctm2.70174 (PMC11705727; doi:10.1002/ctm2.70174)
Supplement: Supplementary file 2 — Supporting Information [file CTM2-15-e70174-s001.xlsx]

## Sheet: Table S1
Table S1. Clinical characteristics of study participants in the training and validation cohorts and their dispositions.
Early diagnosis
Cohort	Training (N=128)		Validation (N=86)
	DLBCL	Healthy Control	DLBCL	Healthy Control
Total, n (%)	58(45%)	70(55%)	39(45%)	47(55%)
Mean age in years, (range)	53(23-89)	51(6-93)	59(24-84)	49(9-87)
male, n (%)	34(59%)	32(46%)	16(41%)	25(53%)
Female, n (%)	24(41%)	38(54%)	23(59%)	22(47%)
Stage, n (%)
I	2(4%)	-	3(8%)	-
II	13(25%)	-	8(22%)	-
III	5(9%)	-	3(8%)	-
IV	33(62%)	-	22(61%)	-
Treatment response
Cohort	Training (N=56)		Validation (N=24)
	PR/CR	PD/SD	PR/CR	PD/SD
Total, n (%)	40(70%)	16(30%)	17(70%)	7(30%)
Mean age in years, (range)	53(25-84)	56(23-89)	55(29-80)	55(26-84)
male, n (%)	19(47%)	8(50%)	12(71%)	2(29%)
Female, n (%)	21(53%)	8(50%)	5(29%)	5(71%)
Therapy(R-CHOP), n (%)	80(100%)
Response, n (%)
CR	21(53%)	-	12(71%)	-
PR	19(47%)	-	5(29%)	-
PD	-	8(50%)	-	3(43%)
SD	-	8(50%)	-	4(57%)
LDH , n (%)	-		23
β2MG, n (%)	-		21

## Sheet: Table S2
Table S2. Clinical information and model predictions of the early diagnosis cohort.
Sample No.	Sample	Gender	Age	Case description	Stage	Predicted probabilities	Predicted labels	Data set
2019040091	4-51	F	24	DLBCL	IVB	0.7	T	Validation
2019070206	3-18	F	23	DLBCL	NA	1	T	Training
2019070181	3-6	F	23	DLBCL	IVB	1	T	Training
HMC92P	4-41	F	26	DLBCL	IVB	1	T	Validation
2019040099	4-74	F	33	DLBCL	IIA	0.81	T	Validation
HMC46P	4-43	F	34	DLBCL	IVA	0.76	T	Validation
2019040113	4-85	M	25	DLBCL	IVA	1	T	Training
2019080211	3-4	F	36	DLBCL	IVA	1	T	Validation
2019040023	4-25	F	29	DLBCL	IVB	1	T	Training
2019040081	4-46	M	29	DLBCL	IIA	1	T	Training
2019040040	4-6	F	38	DLBCL	IIIA	0.79	T	Validation
2019040139	4-79	F	38	DLBCL	IIA	1	T	Validation
2019070194	3-8	F	32	DLBCL	IVA	1	T	Training
2019060177	3-30	M	33	DLBCL	IIIA	1	T	Training
2019040071	4-55	M	33	DLBCL	IVA	1	T	Training
2019070185	3-16	M	39	DLBCL	IVA	1	T	Validation
2019040038	4-52	F	45	DLBCL	IVA	1	T	Validation
2019050169	4-70	F	33	DLBCL	IIA	1	T	Training
2019040056	4-81	M	33	DLBCL	IVA	1	T	Training
HMC45P	4-9	M	50	DLBCL	IVB	0.79	T	Validation
HMC27P	4-24	F	34	DLBCL	IVA	1	T	Training
2019070187	3-31	F	51	DLBCL	IIIA	0.21	NC	Validation
2019040063	4-63	M	36	DLBCL	IIA	1	T	Training
2019040100	4-67	F	36	DLBCL	IVA	1	T	Training
2019040032	4-36	M	37	DLBCL	IVB	1	T	Training
2019050170	4-71	M	53	DLBCL	IVA	1	T	Validation
2019060174	3-27	M	39	DLBCL	IVA	1	T	Training
2019050144	4-58	F	54	DLBCL	IIA	0.81	T	Validation
2019050151	4-88	F	55	DLBCL	IVA	1	T	Validation
2019040003	4-11	F	56	DLBCL	IVA	1	T	Validation
2019040061	4-64	F	56	DLBCL	IA	0.35	NC	Validation
2019040115	4-86	F	39	DLBCL	NA	1	T	Training
2019050141	4-87	M	39	DLBCL	IIA	1	T	Training
2019040122	4-78	F	40	DLBCL	IIA	1	T	Training
2019050166	4-90	F	40	DLBCL	IIA	1	T	Training
2019050140	4-66	F	45	DLBCL	IIA	1	T	Training
HMC34P	4-12	F	47	DLBCL	IVA	1	T	Training
2019040120	4-49	M	49	DLBCL	IVB	1	T	Training
2019070190	3-7	M	57	DLBCL	IVB	1	T	Validation
HMC38P	4-26	M	50	DLBCL	IVA	1	T	Training
2019040054	4-18	M	57	DLBCL	IVA	0.98	T	Validation
2019070205	3-15	F	58	DLBCL	NA	0.88	T	Validation
2019040126	4-54	M	50	DLBCL	NA	1	T	Training
2019070201	3-24	M	59	DLBCL	NA	0.89	T	Validation
2019070202	3-39	F	51	DLBCL	IVA	1	T	Training
2019040109	4-77	F	52	DLBCL	IA	1	T	Training
2019040052	4-5	M	53	DLBCL	IVA	1	T	Training
2019040064	4-76	F	53	DLBCL	IIA	1	T	Training
HMC75P	4-10	M	54	DLBCL	IVE	1	T	Training
2019050160	4-59	M	59	DLBCL	IIIA	1	T	Validation
2019040062	4-62	F	62	DLBCL	IVA	0.87	T	Validation
HMC25P	4-16	F	64	DLBCL	IA	0.79	T	Validation
2019040101	4-53	M	54	DLBCL	IVA	1	T	Training
2019040135	4-84	M	54	DLBCL	IIB	1	T	Training
2019040096	4-93	M	54	DLBCL	IVB	1	T	Training
HMC83P	4-1	F	58	DLBCL	IVB	1	T	Training
2019040106	4-80	F	66	DLBCL	IVA	1	T	Validation
2019040094	4-50	M	68	DLBCL	IVA	0.87	T	Validation
2019040043	4-2	M	71	DLBCL	IIA	1	T	Validation
2019040017	4-4	M	71	DLBCL	IIA	1	T	Validation
2019040132	4-89	M	71	DLBCL	IIA	1	T	Validation
2019040024	4-33	M	58	DLBCL	IVB	1	T	Training
2019040013	4-14	M	72	DLBCL	IV	1	T	Validation
2019040097	4-61	M	58	DLBCL	IIA	1	T	Training
2019050145	4-57	F	72	DLBCL	IVA	0.93	T	Validation
2019070191	3-20	M	59	DLBCL	IIIA	1	T	Training
HMC40P	4-39	F	60	DLBCL	IVA	1	T	Training
2019040065	4-73	M	60	DLBCL	IIIA	0.98	T	Training
2019050143	4-91	M	60	DLBCL	IIIA	1	T	Training
2019050156	4-69	M	72	DLBCL	IIA	1	T	Validation
2019040007	4-7	F	61	DLBCL	IVA	1	T	Training
2019050146	4-72	F	64	DLBCL	IVA	1	T	Training
2019070192	3-11	M	74	DLBCL	IA	1	T	Validation
2019040089	4-48	M	66	DLBCL	IVA	1	T	Training
HMC89P	4-21	M	67	DLBCL	NA	1	T	Training
HMC32P	4-38	M	75	DLBCL	IVA	1	T	Validation
2019050147	4-75	F	75	DLBCL	IIA	1	T	Validation
2019040084	4-56	M	68	DLBCL	IA	1	T	Training
2019040098	4-68	F	68	DLBCL	IVA	1	T	Training
2019070189	3-35	M	69	DLBCL	IVB	1	T	Training
2019070182	3-2	F	77	DLBCL	IVB	1	T	Validation
HMC33P	4-8	F	70	DLBCL	IVA	1	T	Training
2019080210	3-34	F	79	DLBCL	IVB	0.73	T	Validation
2019040047	4-3	M	72	DLBCL	IIA	1	T	Training
HMC86P	4-42	M	72	DLBCL	IIA	1	T	Training
2019040087	4-65	M	72	DLBCL	IV	1	T	Training
2019040119	4-92	M	73	DLBCL	IVB	1	T	Training
2019070183	3-23	M	80	DLBCL	IVA	1	T	Training
2019040037	4-47	M	80	DLBCL	IVB	1	T	Training
2019040129	4-83	F	80	DLBCL	IIA	1	T	Training
2019040060	4-60	M	83	DLBCL	IVB	0.79	T	Validation
2019060179	3-17	F	84	DLBCL	IVB	0.83	T	Validation
2019070203	3-26	F	84	DLBCL	NA	0.72	T	Validation
2019070180	3-13	M	81	DLBCL	IIIA	1	T	Training
2019060178	3-14	M	89	DLBCL	IVA	1	T	Training
2019070193	3-28	F	NA	DLBCL	NA	1	T	Training
2019040055	4-82	F	NA	DLBCL	IVA	1	T	Training
HC146	5-42	M	9	NA	NA	0.16	NC	Validation
CH71	5-100	M	66	NA	NA	0	NC	Training
HC83	5-101	M	62	NA	NA	0	NC	Training
HC92	5-102	F	49	NA	NA	0	NC	Training
HC101	5-103	F	60	NA	NA	0	NC	Training
HC105	5-104	F	61	NA	NA	0	NC	Training
HC145	5-26	M	11	NA	NA	0.37	NC	Validation
HC130	5-106	F	52	NA	NA	0	NC	Training
HC147	5-107	F	34	NA	NA	0	NC	Training
HC18	5-108	F	30	NA	NA	0	NC	Training
HC144	5-114	M	12	NA	NA	0.17	NC	Validation
CH75	5-11	M	48	NA	NA	0	NC	Training
HC154	5-67	M	15	NA	NA	0	NC	Validation
CH54	5-7	M	23	NA	NA	0.17	NC	Validation
CH78	5-112	M	40	NA	NA	0	NC	Training
HC121	5-113	M	46	NA	NA	0	NC	Training
HC137	5-47	F	27	NA	NA	0.17	NC	Validation
HC40	5-115	F	56	NA	NA	0	NC	Training
HC133	5-34	F	29	NA	NA	0	NC	Validation
CH60	5-117	M	67	NA	NA	0	NC	Training
CH65	5-118	F	32	NA	NA	0	NC	Training
HC113	5-119	M	61	NA	NA	0	NC	Training
HC132	5-89	F	30	NA	NA	0	NC	Validation
HC120	5-120	M	58	NA	NA	0	NC	Training
HC16	5-13	M	54	NA	NA	0	NC	Training
HC17	5-14	F	37	NA	NA	0	NC	Training
HC31	5-15	M	61	NA	NA	0	NC	Training
HC151	5-39	F	32	NA	NA	0	NC	Validation
HC112	5-17	M	62	NA	NA	0	NC	Training
HC118	5-18	F	52	NA	NA	0	NC	Training
HC116	5-65	F	33	NA	NA	0	NC	Validation
HC20	5-109	M	34	NA	NA	0.01	NC	Validation
HC87	5-21	M	54	NA	NA	0	NC	Training
HC123	5-22	M	59	NA	NA	0	NC	Training
HC125	5-23	F	26	NA	NA	0	NC	Training
HC142	5-24	M	45	NA	NA	0	NC	Training
HC143	5-25	F	40	NA	NA	0	NC	Training
HC127	5-49	F	34	NA	NA	0.17	NC	Validation
HC150	5-27	F	29	NA	NA	0	NC	Training
CH58	5-28	F	66	NA	NA	0	NC	Training
CH64	5-29	F	6	NA	NA	0	NC	Training
HC126	5-30	F	37	NA	NA	0	NC	Training
HC129	5-31	F	34	NA	NA	0	NC	Training
HC97	5-16	F	35	NA	NA	0.17	NC	Validation
HC117	5-33	F	49	NA	NA	0	NC	Training
HC139	5-19	F	37	NA	NA	0.04	NC	Validation
HC134	5-35	F	28	NA	NA	0	NC	Training
CH61	5-63	M	39	NA	NA	0.07	NC	Validation
HC36	5-37	M	93	NA	NA	0	NC	Training
HC41	5-38	F	62	NA	NA	0	NC	Training
HC140	5-91	F	39	NA	NA	0	NC	Validation
HC91	5-64	M	41	NA	NA	0	NC	Validation
CH66	5-97	F	41	NA	NA	0.13	NC	Validation
HC138	5-50	F	44	NA	NA	0.05	NC	Validation
CH74	5-10	M	46	NA	NA	0.17	NC	Validation
CH55	5-43	F	63	NA	NA	0	NC	Training
HC149	5-44	F	38	NA	NA	0	NC	Training
HC152	5-45	M	54	NA	NA	0	NC	Training
CH77	5-71	M	47	NA	NA	0.07	NC	Validation
HC135	5-58	M	49	NA	NA	0.13	NC	Validation
HC108	5-40	M	50	NA	NA	0	NC	Validation
CH59	5-62	M	51	NA	NA	0.49	NC	Validation
CH76	5-48	M	52	NA	NA	0.06	NC	Validation
CH53	5-111	F	55	NA	NA	0	NC	Validation
HC141	5-51	F	32	NA	NA	0	NC	Training
CH67	5-53	M	55	NA	NA	0.32	NC	Validation
CH81	5-78	M	56	NA	NA	0	NC	Validation
CH80	5-54	M	47	NA	NA	0	NC	Training
HC94	5-55	M	82	NA	NA	0	NC	Training
HC93	5-81	M	56	NA	NA	0	NC	Validation
HC122	5-57	M	44	NA	NA	0	NC	Training
HC124	5-41	F	57	NA	NA	0.4	NC	Validation
HC148	5-59	F	29	NA	NA	0	NC	Training
HC21	5-6	M	57	NA	NA	0	NC	Training
HC13	5-60	M	69	NA	NA	0.04	NC	Training
HC107	5-32	M	59	NA	NA	0.05	NC	Validation
HC19	5-46	M	59	NA	NA	0	NC	Validation
HC44	5-95	M	60	NA	NA	0.13	NC	Validation
HC34	5-110	F	62	NA	NA	0.13	NC	Validation
HC14	5-12	F	64	NA	NA	0.04	NC	Validation
HC153	5-66	F	34	NA	NA	0	NC	Training
CH62	5-77	M	64	NA	NA	0.05	NC	Validation
HC30	5-68	F	48	NA	NA	0	NC	Training
HC32	5-69	F	34	NA	NA	0	NC	Training
HC119	5-105	F	65	NA	NA	0.07	NC	Validation
HC35	5-70	F	80	NA	NA	0	NC	Training
HC84	5-20	F	65	NA	NA	0.05	NC	Validation
CH56	5-96	F	65	NA	NA	0.13	NC	Validation
HC106	5-73	F	47	NA	NA	0	NC	Training
HC102	5-74	M	57	NA	NA	0	NC	Training
HC115	5-75	F	66	NA	NA	0	NC	Training
HC27	5-76	F	58	NA	NA	0	NC	Training
HC95	5-72	F	66	NA	NA	0	NC	Validation
HC33	5-36	M	67	NA	NA	0	NC	Validation
CH82	5-79	M	49	NA	NA	0	NC	Training
CH72	5-8	F	30	NA	NA	0	NC	Training
HC85	5-80	M	43	NA	NA	0	NC	Training
HC12	5-5	M	71	NA	NA	0.61	T	Validation
HC128	5-82	F	28	NA	NA	0	NC	Training
HC131	5-83	M	50	NA	NA	0	NC	Training
CH63	5-84	M	57	NA	NA	0	NC	Training
CH79	5-85	M	54	NA	NA	0	NC	Training
HC96	5-86	F	79	NA	NA	0	NC	Training
HC99	5-87	M	48	NA	NA	0	NC	Training
HC111	5-88	M	57	NA	NA	0	NC	Training
HC114	5-56	F	71	NA	NA	0	NC	Validation
CH73	5-9	F	60	NA	NA	0.05	NC	Training
HC136	5-90	F	25	NA	NA	0	NC	Training
CH57	5-52	M	72	NA	NA	0.39	NC	Validation
HC28	5-92	M	62	NA	NA	0	NC	Training
HC29	5-93	F	77	NA	NA	0	NC	Training
HC43	5-94	M	71	NA	NA	0	NC	Training
HC01	5-4	F	79	NA	NA	0.16	NC	Validation
HC15	5-61	F	85	NA	NA	0.04	NC	Validation
HC42	5-116	M	87	NA	NA	0.42	NC	Validation
CH68	5-98	M	56	NA	NA	0	NC	Training
CH69	5-99	F	59	NA	NA	0	NC	Training

## Sheet: Table S3
Table S3. Performance evaluation of single-omics and COMOS models on training and validation sets in early diagnosis cohorts.
Omics	Specificity.training	Sensitivity.training	Specificity.validation	Sensitivity.validation
DMR	1	1	0.93617	0.846154
FSR	1	0.948276	0.957447	0.923077
CNA	1	1	0.93617	0.923077
BSN	1	0.982759	0.893617	0.820513
BSC	1	1	0.829787	0.846154
BSD	1	0.87931	0.829787	0.641026
BSE	1	1	0.851064	0.794872
COMOS	1	1	0.978723	0.948718

## Sheet: Table S4
Table S4. Clinical information and model predictions of the treatment response cohort.
Sample No.	sample	Gender	Age	Diagnosis	Stage	Therapy	Response	LDH	β2MG	Predicted probabilities	Predicted labels	Data set
2019070180	3-13	M	81	DLBCL	IIIA	R-CHOP-Like	CR	340	3.13	1	PRCR	Training
2019060178	3-14	M	89	DLBCL	IVA	R-CHOP-Like	SD	494	NA	0	PDSD	Training
2019070205	3-15	F	58	DLBCL	NA	R-CHOP-Like	SD	NA	NA	0	PDSD	Training
2019070185	3-16	M	39	DLBCL	IVA	R-CHOP-Like	PR	335	NA	1	PRCR	Training
2019060179	3-17	F	84	DLBCL	IVB	R-CHOP-Like	CR	203	4.76	1	PRCR	Training
2019070206	3-18	F	23	DLBCL	NA	R-CHOP-Like	PD	NA	NA	0	PDSD	Training
2019060174	3-27	M	39	DLBCL	IVA	R-CHOP-Like	PR	335	NA	1	PRCR	Training
2019060177	3-30	M	33	DLBCL	IIIA	R-CHOP-Like	CR	470	NA	1	PRCR	Training
2019070187	3-31	F	51	DLBCL	IIIA	R-CHOP-Like	PR	240	2.47	1	PRCR	Training
2019070181	3-6	F	23	DLBCL	IVB	R-CHOP-Like	PD	252	1.26	0	PDSD	Training
2019070190	3-7	M	57	DLBCL	IVB	R-CHOP-Like	PR	519	4.18	1	PRCR	Training
2019070194	3-8	F	32	DLBCL	IVA	R-CHOP-Like	CR	181	1.35	1	PRCR	Training
HMC75P	4-10	M	54	DLBCL	IVE	R-CHOP-Like	SD	175	NA	0	PDSD	Training
2019040003	4-11	F	56	DLBCL	IVA	R-CHOP-Like	CR	340	1.7	1	PRCR	Training
HMC34P	4-12	F	47	DLBCL	IVA	R-CHOP-Like	PD	334	1.03	0	PDSD	Training
2019040013	4-14	M	72	DLBCL	IV	R-CHOP-Like	CR	198	3.09	1	PRCR	Training
2019040043	4-2	M	71	DLBCL	IIA	R-CHOP-Like	PD	179	2.15	0	PDSD	Training
HMC89P	4-21	M	67	DLBCL	NA	R-CHOP-Like	SD	179	2.25	0	PDSD	Training
HMC50P	4-23	F	34	DLBCL	NA	R-CHOP-Like	SD	NA	NA	0	PDSD	Training
HMC27P	4-24	F	34	DLBCL	IVA	R-CHOP-Like	SD	262	2.4	0	PDSD	Training
2019040023	4-25	F	29	DLBCL	IVB	R-CHOP-Like	PR	686	1.2	1	PRCR	Training
HMC72P	4-27	M	66	DLBCL	NA	R-CHOP-Like	SD	179	2.25	0	PDSD	Training
HMC40P	4-39	F	60	DLBCL	IVA	R-CHOP-Like	PD	263	1.91	0	PDSD	Training
2019040017	4-4	M	71	DLBCL	IIA	R-CHOP-Like	PD	161	2.15	0	PDSD	Training
2019040037	4-47	M	80	DLBCL	IVB	R-CHOP-Like	PD	322	5.96	0	PDSD	Training
2019040089	4-48	M	66	DLBCL	IVA	R-CHOP-Like	PR	232	2.53	1	PRCR	Training
2019040120	4-49	M	49	DLBCL	IVB	R-CHOP-Like	PD	321	2.92	0	PDSD	Training
2019040126	4-54	M	50	DLBCL	NA	R-CHOP-Like	PR	NA	NA	1	PRCR	Training
2019040084	4-56	M	68	DLBCL	IA	R-CHOP-Like	CR	171	2.72	1	PRCR	Training
2019050145	4-57	F	72	DLBCL	IVA	R-CHOP-Like	PR	2190	NA	1	PRCR	Training
2019050144	4-58	F	54	DLBCL	IIA	R-CHOP-Like	CR	262	1.5	1	PRCR	Training
2019050160	4-59	M	59	DLBCL	IIIA	R-CHOP-Like	PR	181	2.78	1	PRCR	Training
2019040040	4-6	F	38	DLBCL	IIIA	R-CHOP-Like	PR	190	1.69	1	PRCR	Training
2019040097	4-61	M	58	DLBCL	IIA	R-CHOP-Like	PR	266	1.6	1	PRCR	Training
2019040062	4-62	F	62	DLBCL	IVA	R-CHOP-Like	PR	193	NA	1	PRCR	Training
2019040063	4-63	M	36	DLBCL	IIA	R-CHOP-Like	PR	188	0.9	1	PRCR	Training
2019040087	4-65	M	72	DLBCL	IV	R-CHOP-Like	CR	198	3.09	1	PRCR	Training
2019050140	4-66	F	45	DLBCL	IIA	R-CHOP-Like	PR	223	1.75	1	PRCR	Training
2019040100	4-67	F	36	DLBCL	IVA	R-CHOP-Like	CR	427	17.5	1	PRCR	Training
2019040098	4-68	F	68	DLBCL	IVA	R-CHOP-Like	SD	387	2.3	0	PDSD	Training
2019050156	4-69	M	72	DLBCL	IIA	R-CHOP-Like	PR	190	2.19	1	PRCR	Training
2019050170	4-71	M	53	DLBCL	IVA	R-CHOP-Like	CR	225	4.23	1	PRCR	Training
2019050146	4-72	F	64	DLBCL	IVA	R-CHOP-Like	CR	237	2.4	1	PRCR	Training
2019040099	4-74	F	33	DLBCL	IIA	R-CHOP-Like	CR	565	0.9	1	PRCR	Training
2019050147	4-75	F	75	DLBCL	IIA	R-CHOP-Like	CR	316	1.69	1	PRCR	Training
2019040064	4-76	F	53	DLBCL	IIA	R-CHOP-Like	CR	171	1.2	1	PRCR	Training
2019040109	4-77	F	52	DLBCL	IA	R-CHOP-Like	PR	172	1.38	1	PRCR	Training
2019040122	4-78	F	40	DLBCL	IIA	R-CHOP-Like	CR	184	1.6	1	PRCR	Training
2019040139	4-79	F	38	DLBCL	IIA	R-CHOP-Like	PR	190	1.69	1	PRCR	Training
HMC33P	4-8	F	70	DLBCL	IVA	R-CHOP-Like	PR	191	2.91	1	PRCR	Training
2019040129	4-83	F	80	DLBCL	IIA	R-CHOP-Like	CR	300	3.34	1	PRCR	Training
2019040135	4-84	M	54	DLBCL	IIB	R-CHOP-Like	CR	226	1.67	1	PRCR	Training
2019040113	4-85	M	25	DLBCL	IVA	R-CHOP-Like	CR	250	1.47	1	PRCR	Training
2019050141	4-87	M	39	DLBCL	IIA	R-CHOP-Like	CR	163	1.66	1	PRCR	Training
HMC45P	4-9	M	50	DLBCL	IVB	R-CHOP-Like	PR	198	2.34	1	PRCR	Training
2019050166	4-90	F	40	DLBCL	IIA	R-CHOP-Like	CR	171	1.6	1	PRCR	Training
2019070183	3-23	M	80	DLBCL	IVA	R-CHOP-Like	CR	304	2.34	1	PRCR	Validation
2019070203	3-26	F	84	DLBCL	NA	R-CHOP-Like	PD	NA	NA	0.4	PDSD	Validation
2019080210	3-34	F	79	DLBCL	IVB	R-CHOP-Like	CR	271	4.74	1	PRCR	Validation
2019070189	3-35	M	69	DLBCL	IVB	R-CHOP-Like	CR	153	2.61	1	PRCR	Validation
2019070202	3-39	F	51	DLBCL	IVA	R-CHOP-Like	SD	333	3.59	0.4	PDSD	Validation
2019080211	3-4	F	36	DLBCL	IVA	R-CHOP-Like	PR	432	1.61	0.2	PDSD	Validation
HMC77P	4-15	M	54	DLBCL	IVB	R-CHOP-Like	SD	2983	6.63	0	PDSD	Validation
2019040054	4-18	M	57	DLBCL	IVA	R-CHOP-Like	CR	306	2.5	0.8	PRCR	Validation
2019040009	4-28	M	80	DLBCL	IVB	R-CHOP-Like	CR	304	2.34	0.2	PDSD	Validation
HMC43P	4-30	F	75	DLBCL	IVA	R-CHOP-Like	PR	165	1.62	0.6	PRCR	Validation
HMC48P	4-37	M	50	DLBCL	IVB	R-CHOP-Like	PR	198	2.34	0.6	PRCR	Validation
HMC32P	4-38	M	75	DLBCL	IVA	R-CHOP-Like	PD	311	5.29	0	PDSD	Validation
HMC92P	4-41	F	26	DLBCL	IVB	R-CHOP-Like	SD	300	NA	0.8	PRCR	Validation
HMC46P	4-43	F	34	DLBCL	IVA	R-CHOP-Like	SD	262	2.4	0.2	PDSD	Validation
2019040081	4-46	M	29	DLBCL	IIA	R-CHOP-Like	CR	210	1.37	0.8	PRCR	Validation
2019040052	4-5	M	53	DLBCL	IVA	R-CHOP-Like	CR	225	6.4	0.8	PRCR	Validation
2019040101	4-53	M	54	DLBCL	IVA	R-CHOP-Like	CR	234	1.43	1	PRCR	Validation
2019040071	4-55	M	33	DLBCL	IVA	R-CHOP-Like	CR	249	1.42	1	PRCR	Validation
2019040007	4-7	F	61	DLBCL	IVA	R-CHOP-Like	PD	379	2.22	0.2	PDSD	Validation
2019050169	4-70	F	33	DLBCL	IIA	R-CHOP-Like	CR	209	1.28	1	PRCR	Validation
2019040065	4-73	M	60	DLBCL	IIIA	R-CHOP-Like	CR	341	NA	1	PRCR	Validation
2019040056	4-81	M	33	DLBCL	IVA	R-CHOP-Like	PR	316	2.52	1	PRCR	Validation
2019050151	4-88	F	55	DLBCL	IVA	R-CHOP-Like	PR	332	4.32	1	PRCR	Validation
2019050143	4-91	M	60	DLBCL	IIIA	R-CHOP-Like	CR	174	1.52	1	PRCR	Validation

## Sheet: Table S5
Table S5. Performance evaluation of single-omics and COMOS models on training and validation sets in treatment response cohorts.
Omics	Specificity.training	Sensitivity.training	Specificity.validation	Sensitivity.validation
DMR	1	1	0.428571	0.941176
FSR	1	1	0.857143	0.882353
CNA	1	1	0.571429	0.764706
BSN	1	1	0.285714	0.764706
BSC	1	0.425	0.714286	0.294118
BSD	1	1	0.428571	0.764706
BSE	1	1	0.428571	0.823529
COMOS	1	1	0.857143	0.882353
